# Supplementary material for: Effect of Thermomechanical Loading at Low Temperatures on Damage Development in Glass Fiber Epoxy Laminates
Source: Materials (Basel). 2023 Dec 20;17(1):16. doi: 10.3390/ma17010016 (PMC10779879; doi:10.3390/ma17010016)
Supplement: Supplementary file 1 [file materials-17-00016-s001.zip]

Archive with 1 entries (1 files):
- materials-2748896-supplementary.pdf
